# Supplementary material for: Catalyst-free synthesis of sub-5 nm silicon nanowire arrays with massive lattice contraction and wide bandgap
Source: Nat Commun. 2022 Jun 20;13:3467. doi: 10.1038/s41467-022-31174-x (PMC9209539; doi:10.1038/s41467-022-31174-x)
Supplement: Supplementary file 2 — Source Data [file 41467_2022_31174_MOESM2_ESM.xlsx]

## Sheet: Fig. 1b
Diameter (nm)
2.09
2.15333
2.15667
2.24333
2.3
2.33
2.34333
2.35
2.46667
2.49
2.52333
2.53
2.54667
2.56333
2.57333
2.57667
2.63333
2.65333
2.70333
2.73
2.81333
2.85667
2.85667
2.86333
2.89333
2.89333
3.01
3.02667
3.04
3.04667
3.05333
3.06
3.08667
3.09
3.11667
3.12
3.15333
3.18667
3.20667
3.23333
3.24667
3.25667
3.26667
3.27
3.27667
3.28
3.29
3.29333
3.31
3.33667
3.37333
3.5
3.50333
3.51667
3.53667
3.54
3.56
3.57667
3.59333
3.64
3.64333
3.65333
3.65333
3.69
3.70667
3.71667
3.73667
3.77333
3.77333
3.77667
3.81333
3.83667
3.88667
3.91667
3.99
4.01
4.05333
4.06
4.06333
4.18
4.24667
4.28667
4.32333
4.32333
4.33667
4.34
4.37333
4.44333
4.44333
4.45667
4.46
4.49333
4.54
4.55333
4.57
4.57667
4.68
4.68
4.70667
4.71667

## Sheet: Fig. 1d
Diameter (nm)	Lattice contraction (%)
4.21667	15.9475
2.24333	19.2458
2.33	17.6828
2.52333	19.2458
2.57333	17.6828
2.70333	18.1055
3.12	17.3629
3.64333	15.8366
4.33667	15.8366
2.09	18.6277
2.53	17.5764
2.81333	16.6067
2.86333	18.4196
2.89333	17.0405
3.06	18.9379
3.51667	18.1055
3.69	14.4828
4.06	15.3901
3.99	14.8253
4.24667	15.3901
4.57	14.368
4.57333	15.9475
3.26667	17.3629
2.34333	17.3629
2.57667	16.4976
3.23333	17.2557
3.27667	17.1482
3.54	18.5238
4.32333	16.3881
4.37333	12.8472
4.45667	14.8253
3.5	17.4698
3.77333	17.2557
3.65333	17.7889
3.71667	18.0002
3.11667	17.1482
4.09333	16.9325
2.15667	19.1434
2.46667	18.6277
2.63333	18.8348
4.06333	17.0405
4.33667	16.2784
4.44333	14.7114
4.61667	16.1684
4.92	13.0847

## Sheet: Fig. 4b
Air exposure time (min)	Cleaved Si	Air exposure time (min)	H-terminated Si_1	Air exposure time (min)	H-terminated Si_2	Air exposure time (min)	Si Nanowire
0	0	0	0	0	0	0	0
7.5	6	60	2.7	1	1.9	10080	5
20	11	240	4.55	5	2.1	43200	12.8
180	11.5	1440	7.4	200	2.3	86400	14.9
1440	12	20160	10.35	700	4.6
				1400	5.5
				5000	5.6
				10080	6.7
				12000	7.2
				20000	7.5
				30000	7.5
				100000	8

## Sheet: Fig. S3g
Pore size (nm)	Oxide cluster size (nm)
2.66843	2.9135
2.21273	1.39922
4.22823	0.586718
4.09665	3.59662
3.10632	0.688216
3.16782	0.708568
1.67365	0.466267
1.55478	1.7381
1.47924	3.47689
2.11457	4.52822
2.68371	1.14523
2.70369	1.94215
3.19413	3.05036
3.72286	3.75951
3.0673	2.48514
4.86608	2.662
3.45658	2.57795
2.53964	2.0288
1.73912	1.85017
1.55651	3.10383
1.7232	1.42904
3.21271	1.64044
1.85053	1.34568
1.91075	1.13435
3.58167	2.16204
0.947428	1.33703
2.86386	2.42645
2.45525	0.963174
1.88233	1.68505
4.32482	2.414
2.95485	2.08975
3.40386	1.79081
0.808443	1.09099
2.35119	4.11285
2.3221	1.77799
2.88069	0.731728
5.16202	2.40569
2.09927	0.910525
0.964573	1.31395
2.36095	0.608524
2.38866	0.724345
3.37297	1.33014
2.54919	1.40462
1.09881	2.20026
1.6061	2.63026
3.01112	2.29738
4.72884	3.31114
2.35595	2.36528
2.18699	0.920839
2.81468	1.46362
2.49027	1.02476
1.23144
2.20544
2.49083
1.58397
1.80784
2.21427
1.41275
2.963
